# Supplementary material for: A comprehensive comparison of fecal microbiota in three ecological bird groups of raptors, waders, and waterfowl
Source: Front Microbiol. 2022 Aug 8;13:919111. doi: 10.3389/fmicb.2022.919111 (PMC9393522; doi:10.3389/fmicb.2022.919111)
Supplement: Supplementary file 2 [file Table_2.xlsx]

## Sheet: Supplementary Table 1
Supplementary Table 1 Information of bird species in this study
Species	Taxid	Fullname	No.samples|Samples name	Group	Sub Group
Aegypius monachus	8959	Eukaryota;Chordata;Aves;Accipitriformes;Accipitridae;Aegypius;Aegypius monachus;	5|T1,T2,T3,T4,T5	MQ	AM
Aquila nipalensis	1811900	Eukaryota;Chordata;Aves;Accipitriformes;Accipitridae;Aquila;Aquila nipalensis;	6|D1,D2,D3,D4,D5,D6	MQ	AN
Buteo hemilasius	115122	Eukaryota;Chordata;Aves;Accipitriformes;Accipitridae;Buteo;Buteo hemilasius;	3|K1,K2,K3	MQ	BH
Falco tinnunculus	100819	Eukaryota;Chordata;Aves;Falconiformes;Falconidae;Falco;Falco tinnunculus;	3|S1,S2,S3	MQ	FT
Bubo bubo	30461	Eukaryota;Chordata;Aves;Strigiformes;Strigidae;Bubo;Bubo bubo;	1|X1	MQ	BB
Anthropoides virgo	9111	Eukaryota;Chordata;Aves;Gruiformes;Gruidae;Grus;Grus virgo;	5|S-1-3,S-1-6,S-1-8,S-1-9,S-1-10	SQ	AV
Anser anser	8843	Eukaryota;Chordata;Aves;Anseriformes;Anatidae;Anser;Anser anser;	5|H1,H2,H3,H4,H5	YQ	AA
Tadorna ferruginea	45639	Eukaryota;Chordata;Aves;Anseriformes;Anatidae;Tadorna;Tadorna ferruginea;	5|C1-1,C1-5,C2-1,C2-7,C2-11	YQ	TF
Cygnus atratus	8868	Eukaryota;Chordata;Aves;Anseriformes;Anatidae;Cygnus;Cygnus atratus;	5|T-2-2,T-2-3,T-2-4,T-2-5,T-2-7	YQ	CA

## Sheet: Supplementary Table 2
Supplementary Table 2 The basic statistical information of seuqence procession using DADA2
sample-id	input	filtered	percentage of input passed filter	denoised	merged	percentage of input merged	non-chimeric	percentage of input non-chimeric
C1-1	92491	83365	90.13	82210	75959	82.13	55622	60.14
C1-5	79857	72403	90.67	70171	63018	78.91	53229	66.66
C2-1	81858	72320	88.35	68912	62146	75.92	56044	68.46
C2-11	79165	70411	88.94	68282	62021	78.34	53115	67.09
C2-7	88101	79399	90.12	77178	72981	82.84	60714	68.91
D1	81571	73064	89.57	71880	67645	82.93	47174	57.83
D2	84976	78039	91.84	74486	65284	76.83	51104	60.14
D3	94873	85733	90.37	82278	74300	78.32	66792	70.4
D4	88825	81257	91.48	77504	68416	77.02	59138	66.58
D5	91960	82560	89.78	78837	69339	75.4	54932	59.73
D6	84251	76757	91.11	71830	60798	72.16	53843	63.91
H1	80260	72188	89.94	70692	64337	80.16	51280	63.89
H2	85240	77180	90.54	75016	65048	76.31	55671	65.31
H3	79194	71128	89.81	69764	64911	81.96	55484	70.06
H4	84391	76812	91.02	75704	72183	85.53	60838	72.09
H5	88803	79658	89.7	77126	70321	79.19	55145	62.1
K1	84375	76132	90.23	72797	64509	76.46	55683	65.99
K2	84225	74841	88.86	72979	66164	78.56	52311	62.11
K3	78940	70974	89.91	68119	62038	78.59	51374	65.08
S-1-10	91184	81437	89.31	80263	75910	83.25	56642	62.12
S-1-3	85208	77527	90.99	75354	69671	81.77	55703	65.37
S-1-6	93809	83376	88.88	82500	78574	83.76	54978	58.61
S-1-8	85069	75891	89.21	74252	68372	80.37	47657	56.02
S-1-9	72779	65401	89.86	63846	56814	78.06	44405	61.01
S1	87952	80030	90.99	76924	70516	80.18	52014	59.14
S2	88630	80365	90.67	78986	74125	83.63	56471	63.72
S3	86039	76346	88.73	75540	71781	83.43	59218	68.83
T-2-2	75331	68005	90.27	67216	63293	84.02	53269	70.71
T-2-3	84638	77379	91.42	73420	65260	77.1	58215	68.78
T-2-4	79648	70676	88.74	69166	64545	81.04	53164	66.75
T-2-5	80603	71313	88.47	69136	62032	76.96	53723	66.65
T-2-7	86422	75249	87.07	73095	65984	76.35	55371	64.07
T1	81615	74818	91.67	72722	65275	79.98	56088	68.72
T2	80359	73987	92.07	70936	61664	76.74	54010	67.21
T3	84815	76499	90.2	74673	69490	81.93	54839	64.66
T4	93396	85643	91.7	83735	77147	82.6	58364	62.49
T5	78578	71721	91.27	70019	63443	80.74	53986	68.7
X1	90841	82839	91.19	81234	68731	75.66	62000	68.25
Mean	84744	76387.4	90.1337	74178.5	67474.9	79.6087	54989.7	64.955
SD	5265.85	4908.38	1.13518	4831.58	5135.52	3.08032	4108.23	3.98621

## Sheet:  Supplementary Table 3
Supplementary Table 3 The PERMANOVA results in each pair of bird species
Compared groups	R2	pvalue	p.adjust
AN - AV	0.709623	0.004	0.021
AN - CA	0.671789	0.002	0.0186667
AM - AV	0.614213	0.007	0.021
AN - AA	0.61307	0.002	0.0186667
BH - AV	0.600679	0.021	0.02352
AN - TF	0.591044	0.002	0.0186667
AM - CA	0.587564	0.007	0.021
BH - CA	0.54184	0.012	0.021
AV - CA	0.538226	0.007	0.021
AM - AN	0.530997	0.004	0.021
AM - AA	0.522507	0.006	0.021
FT - AV	0.481818	0.018	0.02352
AM - TF	0.480626	0.009	0.021
AN - BH	0.478932	0.011	0.021
BH - AA	0.458485	0.018	0.02352
FT - CA	0.45058	0.02	0.02352
BH - TF	0.442366	0.023	0.0247692
AV - AA	0.416229	0.012	0.021
TF - CA	0.403969	0.013	0.0214118
AV - TF	0.369682	0.021	0.02352
FT - AA	0.36444	0.021	0.02352
FT - TF	0.358942	0.01	0.021
AM - FT	0.336133	0.021	0.02352
AA - TF	0.322806	0.018	0.02352
AA - CA	0.278951	0.01	0.021
AM - BH	0.266289	0.107	0.110963
AN - FT	0.252625	0.011	0.021
BH - FT	0.2474	0.2	0.2

## Sheet: Supplementary Table 4
Supplementary Table 4 The relative abundance of top 30 taxa (ranked by mean relative abundance) at phylum and genus level
	Taxa	MQ	SQ	YQ
Phylum	Firmicutes	0.7049	0.7771	0.8055
	Proteobacteria	0.1869	0.0487	0.0721
	Actinobacteria	0.0602	0.1509	0.0971
	Bacteroidetes	0.0215	0.0115	0.0086
	Acidobacteria	0.008	0.0052	0.0072
	Gemmatimonadetes	0.0054	0.0022	0.0037
	Chloroflexi	0.0054	0.0025	0.0024
	Fusobacteria	0.0031	0	0.0001
	Others	0.0008	0.0001	0.0004
	Verrucomicrobia	0.0006	0.0004	0.0005
	Nitrospirae	0.0007	0.0002	0.0003
	Entotheonellaeota	0.0006	0.0002	0
	Patescibacteria	0.0003	0.0003	0.0003
	WPS-2	0.0002	0.0002	0.0004
	Tenericutes	0	0	0.0005
	Epsilonbacteraeota	0.0001	0	0.0003
	Thaumarchaeota	0.0003	0	0
	Latescibacteria	0.0002	0.0001	0
	Fibrobacteres	0.0001	0	0.0001
	Rokubacteria	0.0001	0.0001	0
	Planctomycetes	0.0001	0.0001	0.0001
	Synergistetes	0	0	0.0002
	Cyanobacteria	0.0001	0	0.0001
	Dependentiae	0.0001	0	0
	Elusimicrobia	0.0001	0.0001	0
	Euryarchaeota	0	0	0.0001
	Dadabacteria	0.0001	0	0
	Armatimonadetes	0.0001	0	0
	Deinococcus-Thermus	0	0	0
	Zixibacteria	0	0	0
Genus	Clostridium sensu stricto 1	0.2816	0.0112	0.0134
	Weissella	0.0071	0.4501	0.1308
	Romboutsia	0.0822	0.0196	0.1768
	Escherichia-Shigella	0.1472	0.0053	0.0124
	Streptococcus	0.0079	0.0158	0.155
	Turicibacter	0.0043	0.0095	0.1605
	Others	0.0352	0.0358	0.0598
	Lactobacillus	0.0453	0.0833	0.0154
	Enterococcus	0.0299	0.0367	0.0268
	Corynebacterium 1	0.004	0.0891	0.0298
	Paeniclostridium	0.049	0.0021	0.0035
	Epulopiscium	0.0389	0.0005	0.0019
	Carnobacterium	0.0339	0.0052	0.0029
	Pediococcus	0.0014	0.0379	0.0287
	Staphylococcus	0.0036	0.0579	0.0183
	Peptostreptococcus	0.0173	0.0006	0.0011
	uncultured	0.0139	0.0034	0.004
	Clostridium sensu stricto 7	0.0146	0.0005	0.0002
	Bacteroides	0.0111	0.0005	0.002
	uncultured bacterium	0.0087	0.0034	0.0036
	Bifidobacterium	0.0046	0.0179	0.0037
	Klebsiella	0.0018	0.007	0.008
	Tissierella	0.0095	0	0.0006
	Brevibacterium	0.0043	0.0035	0.005
	Alloscardovia	0.0084	0.0001	0.0004
	Savagea	0.0082	0	0.0004
	Clostridium sensu stricto 15	0.008	0.0004	0.0001
	Acinetobacter	0.0006	0.0038	0.0077
	Hathewaya	0.0077	0.0005	0.0001
	Kocuria	0.0006	0.0078	0.0056

## Sheet: Supplementary Table 5
Supplementary Table 5 The positive interaction network statistics in raptor (MQ) group
ID	Phylum	Module	MQ	SQ	YQ	Total degree	Intra-module degree	Proportion of intra-module degree	Inter-module degree	Proportion of inter-module degree
Hathewaya	Firmicutes	Module_5	0.00772	0.0005	0.00013	17	13	0.765	4	0.235
Clostridium sensu stricto 4	Firmicutes	Module_5	0.00262	9e-05	1e-05	15	14	0.933	1	0.067
Ilumatobacter	Actinobacteria	Module_5	0.0004	8e-05	0.00014	13	13	1	0	0
Pelagibius	Proteobacteria	Module_5	0.00054	0.00019	7e-05	13	13	1	0	0
Macrococcus	Firmicutes	Module_5	0.00191	0	5e-05	13	13	1	0	0
uncultured Actinomycetales bacterium	Actinobacteria	Module_5	0.0015	0.00063	0.00084	13	13	1	0	0
Clostridium sensu stricto 15	Firmicutes	Module_5	0.008	0.00038	5e-05	13	13	1	0	0
Subgroup 10	Acidobacteria	Module_5	0.00105	0.00046	0.00035	12	12	1	0	0
Candidatus Entotheonella	Entotheonellaeota	Module_5	0.00047	0.00019	4e-05	12	12	1	0	0
Gallicola	Firmicutes	Module_5	0.00192	5e-05	6e-05	11	7	0.636	4	0.364
Sphingomonas	Proteobacteria	Module_2	0.00133	0.00066	0.00284	11	10	0.909	1	0.091
Pediococcus	Firmicutes	Module_1	0.00137	0.0379	0.02866	11	10	0.909	1	0.091
Enterobacter	Proteobacteria	Module_1	0.00101	0.00219	0.00316	10	8	0.8	2	0.2
Gemmatimonas	Gemmatimonadetes	Module_2	0.00147	0.00115	0.00234	10	9	0.9	1	0.1
PAUC26f	Acidobacteria	Module_5	0.00071	0.0002	0.00017	10	10	1	0	0
Peptostreptococcus	Firmicutes	Module_4	0.01728	0.00062	0.00105	9	7	0.778	2	0.222
Tissierella	Firmicutes	Module_4	0.00954	0	0.00059	9	7	0.778	2	0.222
Bifidobacterium	Actinobacteria	Module_1	0.00455	0.01793	0.00372	9	8	0.889	1	0.111
[Eubacterium] ruminantium group	Firmicutes	Module_5	0.00041	0.00035	8e-05	9	9	1	0	0
Bryobacter	Acidobacteria	Module_2	0.00133	0.00098	0.00155	9	9	1	0	0
Weissella	Firmicutes	Module_1	0.0071	0.45013	0.13076	9	9	1	0	0
Corynebacterium	Actinobacteria	Module_4	0.00533	0.00014	0.00029	8	7	0.875	1	0.125
Escherichia-Shigella	Proteobacteria	Module_1	0.14725	0.00531	0.01241	8	7	0.875	1	0.125
Thiobacillus	Proteobacteria	Module_5	0.00041	0	7e-05	8	8	1	0	0
Alloscardovia	Actinobacteria	Module_4	0.00841	6e-05	0.0004	8	8	1	0	0
Turicibacter	Firmicutes	Module_1	0.00434	0.00947	0.16051	7	3	0.429	4	0.571
Staphylococcus	Firmicutes	Module_2	0.00364	0.05793	0.01826	7	4	0.571	3	0.429
Parabacteroides	Bacteroidetes	Module_3	0.00042	0.00013	0.00018	7	6	0.857	1	0.143
Romboutsia	Firmicutes	Module_1	0.08219	0.01955	0.1768	7	6	0.857	1	0.143
Clostridium sensu stricto 7	Firmicutes	Module_5	0.01457	0.00047	0.00022	7	7	1	0	0
Brevibacterium	Actinobacteria	Module_4	0.00433	0.00349	0.00503	7	7	1	0	0
Lachnospiraceae NK4A136 group	Firmicutes	Module_3	0.00176	0.00184	0.00056	7	7	1	0	0
Oscillibacter	Firmicutes	Module_3	0.0003	9e-05	4e-05	7	7	1	0	0
uncultured forest soil bacterium	Acidobacteria	Module_2	0.00079	0.00029	0.00052	7	7	1	0	0
Klebsiella	Proteobacteria	Module_1	0.00175	0.00703	0.00803	7	7	1	0	0
Acinetobacter	Proteobacteria	Module_2	0.00063	0.00385	0.00766	6	5	0.833	1	0.167
Erysipelothrix	Firmicutes	Module_4	0.00605	0	0.00048	6	6	1	0	0
Bacteroides	Bacteroidetes	Module_3	0.01108	0.00051	0.002	6	6	1	0	0
Rothia	Actinobacteria	Module_2	0.00059	0.00261	0.00609	6	6	1	0	0
Haliangium	Proteobacteria	Module_2	0.00087	0.00115	0.00139	6	6	1	0	0
Cutibacterium	Actinobacteria	Module_2	0.00166	0.00026	0.00194	6	6	1	0	0
uncultured Chloroflexi bacterium	Chloroflexi	Module_2	0.00024	0.00013	0.00014	6	6	1	0	0
Carnobacterium	Firmicutes	Module_4	0.03393	0.00518	0.0029	5	2	0.4	3	0.6
Actinomyces	Actinobacteria	Module_4	0.00201	7e-05	0.00025	5	3	0.6	2	0.4
Clostridium sensu stricto 1	Firmicutes	Module_2	0.28157	0.01121	0.01342	5	3	0.6	2	0.4
Corynebacterium 1	Actinobacteria	Module_1	0.00403	0.08905	0.02985	5	3	0.6	2	0.4
Peptoniphilus	Firmicutes	Module_5	0.00161	3e-05	4e-05	5	4	0.8	1	0.2
Others	Zixibacteria	Module_3	0.0352	0.03578	0.05979	5	4	0.8	1	0.2
Ruminococcaceae UCG-014	Firmicutes	Module_3	0.0004	0.00056	0.00277	5	5	1	0	0
Lachnoclostridium	Firmicutes	Module_3	0.00043	5e-05	9e-05	5	5	1	0	0
Nocardioides	Actinobacteria	Module_2	0.00043	0.00028	0.00027	5	5	1	0	0
Pseudomonas	Proteobacteria	Module_2	0.0019	0.0018	0.00361	5	5	1	0	0
Veillonella	Firmicutes	Module_1	0.00154	0.00538	0.00236	5	5	1	0	0
Clostridium sensu stricto 13	Firmicutes	Module_4	0.00153	0.00011	5e-05	4	2	0.5	2	0.5
Megamonas	Firmicutes	Module_4	0.00121	0.00014	0.00014	4	2	0.5	2	0.5
Paeniclostridium	Firmicutes	Module_1	0.04904	0.00207	0.00351	4	2	0.5	2	0.5
Vagococcus	Firmicutes	Module_4	0.00337	5e-05	9e-05	4	3	0.75	1	0.25
Ralstonia	Proteobacteria	Module_2	0.00164	0.00048	0.00183	4	3	0.75	1	0.25
Epulopiscium	Firmicutes	Module_4	0.03889	0.00051	0.00195	4	4	1	0	0
Kocuria	Actinobacteria	Module_2	0.00061	0.00781	0.00559	4	4	1	0	0
Nitrospira	Nitrospirae	Module_2	0.00052	0.00024	0.00023	4	4	1	0	0
Streptomyces	Actinobacteria	Module_2	0.00032	0.00015	0.00035	4	4	1	0	0
Fusobacterium	Fusobacteria	Module_3	0.00304	0	7e-05	3	3	1	0	0
uncultured bacterium	Actinobacteria	Module_3	0.00873	0.00343	0.00358	3	3	1	0	0
Enterococcus	Firmicutes	Module_1	0.02992	0.03674	0.02677	3	3	1	0	0
Streptococcus	Firmicutes	Module_4	0.0079	0.01581	0.15496	2	1	0.5	1	0.5
Lactobacillus	Firmicutes	Module_3	0.04533	0.08325	0.01536	2	1	0.5	1	0.5
Blastocatella	Acidobacteria	Module_5	0.00013	4e-05	2e-05	2	2	1	0	0
Microbacterium	Actinobacteria	Module_2	0.00027	0.00059	0.0012	2	2	1	0	0
Terrisporobacter	Firmicutes	Module_1	0.00069	0	0.00014	2	2	1	0	0
metagenome	Elusimicrobia	Module_6	0.00052	0.00027	0.00023	1	1	1	0	0
MND1	Proteobacteria	Module_6	0.0005	0.00016	0.00011	1	1	1	0	0
uncultured soil bacterium	Gemmatimonadetes	Module_5	0.00046	0.00015	9e-05	1	1	1	0	0
Peptococcus	Firmicutes	Module_4	0.00028	6e-05	0.00016	1	1	1	0	0
uncultured	Bacteroidetes	Module_3	0.01389	0.00338	0.00403	1	1	1	0	0
Bacillus	Firmicutes	Module_2	0.00093	0.00019	0.0005	1	1	1	0	0
Candidatus Solibacter	Acidobacteria	Module_2	0.00023	3e-05	0.00022	1	1	1	0	0
Varibaculum	Actinobacteria	Module_1	0.00034	0	2e-05	1	1	1	0	0

## Sheet: Supplementary Table 6
Supplementary Table 6 The positive interaction network statistics in waterfowl (YQ) group
ID	Phylum	Module	MQ	SQ	YQ	Total degree	Intra-module degree	Proportion of intra-module degree	Inter-module degree	Proportion of inter-module degree
Klebsiella	Proteobacteria	YQ-M1	0.00175	0.00703	0.00803	15	9	0.6	6	0.4
Brevibacterium	Actinobacteria	YQ-M3	0.00433	0.00349	0.00503	15	13	0.866667	2	0.133333
Enterococcus	Firmicutes	YQ-M1	0.02992	0.03674	0.02677	14	6	0.428571	8	0.571429
Kocuria	Actinobacteria	YQ-M3	0.00061	0.00781	0.00559	14	13	0.928571	1	0.0714286
Corynebacterium 1	Actinobacteria	YQ-M3	0.00403	0.08905	0.02985	14	13	0.928571	1	0.0714286
Planomicrobium	Firmicutes	YQ-M3	0.0001	0.00386	0.00272	13	10	0.769231	3	0.230769
Christensenellaceae R-7 group	Firmicutes	YQ-M4	7e-05	7e-05	0.00243	13	11	0.846154	2	0.153846
Olsenella	Actinobacteria	YQ-M4	0.00017	0	0.00051	13	12	0.923077	1	0.0769231
[Ruminococcus] torques group	Firmicutes	YQ-M4	0.00038	0.00024	0.00368	13	12	0.923077	1	0.0769231
Erysipelotrichaceae UCG-003	Firmicutes	YQ-M4	0.0001	5e-05	0.00105	13	13	1	0	0
uncultured	Bacteroidetes	YQ-M5	0.01389	0.00338	0.00403	12	6	0.5	6	0.5
Microbacterium	Actinobacteria	YQ-M3	0.00027	0.00059	0.0012	12	8	0.666667	4	0.333333
Ruminococcaceae UCG-014	Firmicutes	YQ-M4	0.0004	0.00056	0.00277	12	10	0.833333	2	0.166667
Ruminococcaceae UCG-013	Firmicutes	YQ-M4	0.00031	2e-05	0.00059	12	10	0.833333	2	0.166667
Lactobacillus	Firmicutes	YQ-M3	0.04533	0.08325	0.01536	12	10	0.833333	2	0.166667
Blautia	Firmicutes	YQ-M4	0.00051	0.00072	0.00284	12	11	0.916667	1	0.0833333
Halomonas	Proteobacteria	YQ-M3	0.00089	0.00033	0.00034	12	11	0.916667	1	0.0833333
Faecalitalea	Firmicutes	YQ-M4	0.00037	3e-05	0.00076	12	12	1	0	0
[Eubacterium] hallii group	Firmicutes	YQ-M4	8e-05	0	0.0003	12	12	1	0	0
Leuconostoc	Firmicutes	YQ-M3	0.00019	0.00959	0.00212	11	10	0.909091	1	0.0909091
Methylobacterium	Proteobacteria	YQ-M2	0.00016	0.00027	0.00081	11	10	0.909091	1	0.0909091
Erysipelatoclostridium	Firmicutes	YQ-M4	0.00093	0.00186	0.00437	11	11	1	0	0
Brachybacterium	Actinobacteria	YQ-M3	0.00024	0.00301	0.00183	11	11	1	0	0
uncultured bacterium	Actinobacteria	YQ-M5	0.00873	0.00343	0.00358	10	6	0.6	4	0.4
Sphingomonas	Proteobacteria	YQ-M2	0.00133	0.00066	0.00284	10	6	0.6	4	0.4
Bryobacter	Acidobacteria	YQ-M5	0.00133	0.00098	0.00155	10	7	0.7	3	0.3
Allorhizobium-Neorhizobium-Pararhizobium-Rhizobium	Proteobacteria	YQ-M2	6e-05	0.00132	0.00103	9	7	0.777778	2	0.222222
Pseudomonas	Proteobacteria	YQ-M2	0.0019	0.0018	0.00361	9	8	0.888889	1	0.111111
Haliangium	Proteobacteria	YQ-M5	0.00087	0.00115	0.00139	9	8	0.888889	1	0.111111
Candidatus Solibacter	Acidobacteria	YQ-M5	0.00023	3e-05	0.00022	9	8	0.888889	1	0.111111
[Eubacterium] coprostanoligenes group	Firmicutes	YQ-M4	0.00044	4e-05	0.0007	9	8	0.888889	1	0.111111
Subdoligranulum	Firmicutes	YQ-M4	0.00016	0.00022	0.00359	9	9	1	0	0
Veillonella	Firmicutes	YQ-M1	0.00154	0.00538	0.00236	8	3	0.375	5	0.625
Psychrobacter	Proteobacteria	YQ-M1	0.00014	0.00211	0.00278	8	4	0.5	4	0.5
Acinetobacter	Proteobacteria	YQ-M3	0.00063	0.00385	0.00766	8	5	0.625	3	0.375
Geodermatophilus	Actinobacteria	YQ-M2	0.00015	0.00045	0.00083	8	6	0.75	2	0.25
Gemmatimonas	Gemmatimonadetes	YQ-M5	0.00147	0.00115	0.00234	8	6	0.75	2	0.25
Weissella	Firmicutes	YQ-M3	0.0071	0.45013	0.13076	8	7	0.875	1	0.125
uncultured forest soil bacterium	Acidobacteria	YQ-M5	0.00079	0.00029	0.00052	8	8	1	0	0
Paenibacillus	Firmicutes	YQ-M2	0.00022	0.00027	0.00066	7	5	0.714286	2	0.285714
Aliidiomarina	Proteobacteria	YQ-M3	0.00042	9e-05	0.00016	7	5	0.714286	2	0.285714
Glutamicibacter	Actinobacteria	YQ-M1	0.00013	0.00073	0.00037	7	6	0.857143	1	0.142857
Enterobacter	Proteobacteria	YQ-M1	0.00101	0.00219	0.00316	7	6	0.857143	1	0.142857
uncultured Chloroflexi bacterium	Chloroflexi	YQ-M5	0.00024	0.00013	0.00014	7	7	1	0	0
Quadrisphaera	Actinobacteria	YQ-M2	2e-05	0.00085	0.00123	7	7	1	0	0
Pediococcus	Firmicutes	YQ-M2	0.00137	0.0379	0.02866	7	7	1	0	0
Nitrospira	Nitrospirae	YQ-M5	0.00052	0.00024	0.00023	7	7	1	0	0
Exiguobacterium	Firmicutes	YQ-M3	4e-05	0.00067	0.00153	7	7	1	0	0
Actinomyces	Actinobacteria	YQ-M3	0.00201	7e-05	0.00025	7	7	1	0	0
Paeniclostridium	Firmicutes	YQ-M1	0.04904	0.00207	0.00351	6	4	0.666667	2	0.333333
Clostridium sensu stricto 1	Firmicutes	YQ-M1	0.28157	0.01121	0.01342	6	4	0.666667	2	0.333333
Ralstonia	Proteobacteria	YQ-M2	0.00164	0.00048	0.00183	6	6	1	0	0
Turicibacter	Firmicutes	YQ-M2	0.00434	0.00947	0.16051	5	4	0.8	1	0.2
Collinsella	Actinobacteria	YQ-M4	0.00012	0.00026	0.0006	5	5	1	0	0
Subgroup 10	Acidobacteria	YQ-M4	0.00105	0.00046	0.00035	4	4	1	0	0
Streptococcus	Firmicutes	YQ-M4	0.0079	0.01581	0.15496	4	4	1	0	0
Cutibacterium	Actinobacteria	YQ-M2	0.00166	0.00026	0.00194	4	4	1	0	0
Bifidobacterium	Actinobacteria	YQ-M1	0.00455	0.01793	0.00372	4	4	1	0	0
Acetobacter	Proteobacteria	YQ-M1	3e-05	0.00199	0.00023	4	4	1	0	0
Bavariicoccus	Firmicutes	YQ-M3	1e-05	0.00364	0.00021	3	2	0.666667	1	0.333333
uncultured Actinomycetales bacterium	Actinobacteria	YQ-M4	0.0015	0.00063	0.00084	3	3	1	0	0
Staphylococcus	Firmicutes	YQ-M3	0.00364	0.05793	0.01826	3	3	1	0	0
Ochrobactrum	Proteobacteria	YQ-M3	6e-05	0.00018	0.00026	3	3	1	0	0
Massilia	Proteobacteria	YQ-M2	0.00036	0.00066	0.00598	2	1	0.5	1	0.5
Rothia	Actinobacteria	YQ-M2	0.00059	0.00261	0.00609	2	2	1	0	0
Others	Zixibacteria	YQ-M3	0.0352	0.03578	0.05979	2	2	1	0	0
GKS98 freshwater group	Proteobacteria	YQ-M2	2e-05	0.0001	0.00126	2	2	1	0	0
Escherichia-Shigella	Proteobacteria	YQ-M1	0.14725	0.00531	0.01241	2	2	1	0	0
Romboutsia	Firmicutes	YQ-M2	0.08219	0.01955	0.1768	1	1	1	0	0
Bacteroides	Bacteroidetes	YQ-M4	0.01108	0.00051	0.002	1	1	1	0	0
Bacillus	Firmicutes	YQ-M5	0.00093	0.00019	0.0005	1	1	1	0	0

## Sheet: Supplementary Table 7
Supplementary Table 7 The negative interaction network statistics in raptor (MQ) group
ID	Phylum	Module	MQ	SQ	YQ	Total degree	Intra-module degree	Proportion of intra-module degree	Inter-module degree	Proportion of inter-module degree
Paeniclostridium	Firmicutes	Module_5	0.0490433	0.00207165	0.00350552	11	4	0.363636	7	0.636364
Turicibacter	Firmicutes	Module_2	0.00434232	0.00947168	0.160509	11	8	0.727273	3	0.272727
Gallicola	Firmicutes	Module_5	0.00192238	4.52325e-05	6.48332e-05	11	6	0.545455	5	0.454545
Escherichia-Shigella	Proteobacteria	Module_2	0.147249	0.00530577	0.0124103	11	7	0.636364	4	0.363636
Acinetobacter	Proteobacteria	Module_1	0.000630742	0.00384929	0.00766238	10	2	0.2	8	0.8
Romboutsia	Firmicutes	Module_2	0.0821862	0.019554	0.176797	10	9	0.9	1	0.1
Macrococcus	Firmicutes	Module_2	0.00190856	0	4.8248e-05	10	5	0.5	5	0.5
Hathewaya	Firmicutes	Module_4	0.00772345	0.000502081	0.000131174	9	3	0.333333	6	0.666667
Epulopiscium	Firmicutes	Module_1	0.0388937	0.000506604	0.00194651	8	6	0.75	2	0.25
PAUC26f	Acidobacteria	Module_2	0.000707386	0.000203546	0.000171883	8	6	0.75	2	0.25
Bifidobacterium	Actinobacteria	Module_5	0.00455215	0.0179256	0.00372263	8	2	0.25	6	0.75
Clostridium sensu stricto 4	Firmicutes	Module_4	0.00262474	9.0465e-05	1.2062e-05	8	3	0.375	5	0.625
Corynebacterium	Actinobacteria	Module_5	0.00533367	0.000140221	0.000292503	7	4	0.571429	3	0.428571
uncultured bacterium	Actinobacteria	Module_3	0.0087261	0.00343315	0.0035794	7	5	0.714286	2	0.285714
Klebsiella	Proteobacteria	Module_2	0.00175025	0.00702913	0.00802877	7	5	0.714286	2	0.285714
Veillonella	Firmicutes	Module_2	0.00153665	0.00538267	0.00236264	6	3	0.5	3	0.5
Ilumatobacter	Actinobacteria	Module_2	0.000403323	7.68952e-05	0.000137205	6	3	0.5	3	0.5
Alloscardovia	Actinobacteria	Module_1	0.00840571	5.88022e-05	0.000401061	6	6	1	0	0
Clostridium sensu stricto 15	Firmicutes	Module_2	0.00799861	0.000379953	5.4279e-05	6	3	0.5	3	0.5
uncultured Actinomycetales bacterium	Actinobacteria	Module_2	0.00150147	0.000628732	0.000838309	6	3	0.5	3	0.5
Clostridium sensu stricto 7	Firmicutes	Module_3	0.0145674	0.000474941	0.000224655	6	1	0.166667	5	0.833333
Subgroup 10	Acidobacteria	Module_2	0.00105417	0.000456848	0.000349798	6	5	0.833333	1	0.166667
uncultured	Bacteroidetes	Module_3	0.0138851	0.00337887	0.00402569	6	4	0.666667	2	0.333333
Staphylococcus	Firmicutes	Module_4	0.00363619	0.0579293	0.0182604	5	3	0.6	2	0.4
Bryobacter	Acidobacteria	Module_1	0.00133185	0.000981545	0.00154997	5	4	0.8	1	0.2
Weissella	Firmicutes	Module_2	0.00709899	0.450127	0.130764	5	3	0.6	2	0.4
Enterobacter	Proteobacteria	Module_4	0.00100517	0.00219378	0.00315874	5	2	0.4	3	0.6
Peptostreptococcus	Firmicutes	Module_3	0.0172838	0.000624208	0.00105392	5	4	0.8	1	0.2
Lachnoclostridium	Firmicutes	Module_3	0.000429709	4.52325e-05	9.49882e-05	5	4	0.8	1	0.2
Pseudomonas	Proteobacteria	Module_5	0.00189851	0.00180478	0.00361257	5	4	0.8	1	0.2
[Eubacterium] ruminantium group	Firmicutes	Module_4	0.000410862	0.00034829	8.29262e-05	4	2	0.5	2	0.5
Actinomyces	Actinobacteria	Module_5	0.00200908	6.78487e-05	0.000253302	4	4	1	0	0
Megamonas	Firmicutes	Module_3	0.001215	0.000135697	0.000144744	4	3	0.75	1	0.25
Lactobacillus	Firmicutes	Module_5	0.0453255	0.0832549	0.015361	4	4	1	0	0
uncultured forest soil bacterium	Acidobacteria	Module_1	0.000785286	0.000294011	0.000524697	4	2	0.5	2	0.5
Ralstonia	Proteobacteria	Module_3	0.00164345	0.000483988	0.00182589	4	3	0.75	1	0.25
Pelagibius	Proteobacteria	Module_2	0.000536508	0.000189976	7.08642e-05	4	4	1	0	0
Nocardioides	Actinobacteria	Module_5	0.000433478	0.000284965	0.000272903	4	3	0.75	1	0.25
Candidatus Entotheonella	Entotheonellaeota	Module_2	0.000471172	0.000185453	4.2217e-05	3	3	1	0	0
Others	Zixibacteria	Module_4	0.0351972	0.0357789	0.0597928	3	1	0.333333	2	0.666667
Carnobacterium	Firmicutes	Module_3	0.0339344	0.00518364	0.0028994	3	3	1	0	0
Haliangium	Proteobacteria	Module_3	0.000873238	0.00114891	0.00138713	3	1	0.333333	2	0.666667
Tissierella	Firmicutes	Module_5	0.00954154	0	0.00058953	3	3	1	0	0
Pediococcus	Firmicutes	Module_4	0.00137457	0.0379003	0.0286638	3	2	0.666667	1	0.333333
Peptococcus	Firmicutes	Module_1	0.000278934	6.33255e-05	0.000162837	3	2	0.666667	1	0.333333
Cutibacterium	Actinobacteria	Module_5	0.00165852	0.000262348	0.00194349	3	3	1	0	0
Peptoniphilus	Firmicutes	Module_5	0.00160575	3.16627e-05	4.2217e-05	3	3	1	0	0
Kocuria	Actinobacteria	Module_1	0.000608126	0.00780713	0.00559375	2	2	1	0	0
Parabacteroides	Bacteroidetes	Module_3	0.000420913	0.000126651	0.000176407	2	2	1	0	0
Clostridium sensu stricto 1	Firmicutes	Module_1	0.281575	0.0112086	0.0134205	2	1	0.5	1	0.5
Sphingomonas	Proteobacteria	Module_1	0.00133436	0.000664918	0.00283909	2	2	1	0	0
Thiobacillus	Proteobacteria	Module_2	0.000413375	0	7.38797e-05	2	2	1	0	0
Gemmatimonas	Gemmatimonadetes	Module_1	0.00147006	0.00114891	0.00234154	2	2	1	0	0
uncultured Rhodobacteraceae bacterium	Proteobacteria	Module_2	0.000190982	6.33255e-05	2.86472e-05	2	2	1	0	0
Gaiella	Actinobacteria	Module_5	0.000113081	4.97557e-05	6.031e-05	2	2	1	0	0
Enterococcus	Firmicutes	Module_5	0.0299213	0.0367424	0.0267746	2	2	1	0	0
Erysipelothrix	Firmicutes	Module_5	0.0060511	0	0.00048248	2	2	1	0	0
Corynebacterium 1	Actinobacteria	Module_3	0.00403072	0.0890537	0.0298489	2	2	1	0	0
Terrisporobacter	Firmicutes	Module_2	0.000694821	0	0.000135697	1	1	1	0	0
Clostridium sensu stricto 13	Firmicutes	Module_1	0.00153037	0.000108558	4.67402e-05	1	1	1	0	0
Ruminococcaceae UCG-014	Firmicutes	Module_1	0.000397041	0.000560883	0.00276974	1	1	1	0	0
uncultured organism	BRC 1.00	Module_3	0.000177161	4.52325e-06	2.71395e-05	1	1	1	0	0
Varibaculum	Actinobacteria	Module_5	0.0003405	0	1.8093e-05	1	1	1	0	0
Brevibacterium	Actinobacteria	Module_3	0.00432724	0.00349195	0.00503136	1	1	1	0	0
Vagococcus	Firmicutes	Module_5	0.00336605	5.4279e-05	8.59417e-05	1	1	1	0	0
Microbacterium	Actinobacteria	Module_1	0.000268882	0.000588022	0.00119565	1	1	1	0	0

## Sheet: Supplementary Table 8
Supplementary Table 8 The negative interaction network statistics in waterfowl (YQ) group
ID	Phylum	Module	Relative abundance in MQ	Relative abundance in SQ	Relative abundance in YQ	Total degree	Intra-module degree	Proportion of intra-module degree	Inter-module degree	Proportion of inter-module degree
Psychrobacter	Proteobacteria	Module_5	0.000140723	0.00210783	0.00278029	13	10	0.769231	3	0.230769
Halomonas	Proteobacteria	Module_2	0.000885803	0.000325674	0.000337736	11	5	0.454545	6	0.545455
uncultured bacterium	Actinobacteria	Module_2	0.0087261	0.00343315	0.0035794	11	7	0.636364	4	0.363636
Acinetobacter	Proteobacteria	Module_5	0.000630742	0.00384929	0.00766238	11	9	0.818182	2	0.181818
uncultured Chloroflexi bacterium	Chloroflexi	Module_2	0.000238727	0.000131174	0.000143236	11	8	0.727273	3	0.272727
Veillonella	Firmicutes	Module_5	0.00153665	0.00538267	0.00236264	10	6	0.6	4	0.4
[Ruminococcus] torques group	Firmicutes	Module_5	0.00037945	0.000235209	0.00368193	10	8	0.8	2	0.2
Klebsiella	Proteobacteria	Module_4	0.00175025	0.00702913	0.00802877	9	1	0.111111	8	0.888889
Christensenellaceae R-7 group	Firmicutes	Module_5	7.28746e-05	7.2372e-05	0.00242898	9	5	0.555556	4	0.444444
GKS98 freshwater group	Proteobacteria	Module_2	1.6334e-05	9.95115e-05	0.00125596	9	4	0.444444	5	0.555556
Olsenella	Actinobacteria	Module_2	0.000174648	0	0.000511127	9	3	0.333333	6	0.666667
Erysipelatoclostridium	Firmicutes	Module_1	0.000934805	0.00186358	0.00437398	9	6	0.666667	3	0.333333
Leuconostoc	Firmicutes	Module_2	0.000193495	0.00959381	0.00212442	8	8	1	0	0
Bryobacter	Acidobacteria	Module_2	0.00133185	0.000981545	0.00154997	8	8	1	0	0
Candidatus Solibacter	Acidobacteria	Module_2	0.000234958	3.16627e-05	0.000215608	8	8	1	0	0
Erysipelotrichaceae UCG-003	Firmicutes	Module_5	0.000101773	4.97557e-05	0.00104789	7	7	1	0	0
Planomicrobium	Firmicutes	Module_1	9.54908e-05	0.00385833	0.00271998	7	2	0.285714	5	0.714286
uncultured	Bacteroidetes	Module_3	0.0138851	0.00337887	0.00402569	7	2	0.285714	5	0.714286
Corynebacterium 1	Actinobacteria	Module_2	0.00403072	0.0890537	0.0298489	7	7	1	0	0
Brachybacterium	Actinobacteria	Module_2	0.000239984	0.00300796	0.00182739	7	7	1	0	0
Blautia	Firmicutes	Module_5	0.000512635	0.00072372	0.00284211	7	5	0.714286	2	0.285714
uncultured forest soil bacterium	Acidobacteria	Module_2	0.000785286	0.000294011	0.000524697	7	7	1	0	0
Haliangium	Proteobacteria	Module_2	0.000873238	0.00114891	0.00138713	7	7	1	0	0
Paenibacillus	Firmicutes	Module_5	0.000222393	0.000271395	0.000655871	7	6	0.857143	1	0.142857
Ruminococcaceae UCG-014	Firmicutes	Module_5	0.000397041	0.000560883	0.00276974	7	6	0.857143	1	0.142857
Kocuria	Actinobacteria	Module_2	0.000608126	0.00780713	0.00559375	7	7	1	0	0
Weissella	Firmicutes	Module_2	0.00709899	0.450127	0.130764	6	6	1	0	0
Allorhizobium-Neorhizobium-Pararhizobium-Rhizobium	Proteobacteria	Module_5	5.65406e-05	0.00131627	0.00102979	6	6	1	0	0
Subdoligranulum	Firmicutes	Module_5	0.000164596	0.000221639	0.00358694	6	3	0.5	3	0.5
Faecalitalea	Firmicutes	Module_5	0.000371912	2.71395e-05	0.00075689	5	4	0.8	1	0.2
Enterobacter	Proteobacteria	Module_1	0.00100517	0.00219378	0.00315874	5	4	0.8	1	0.2
Staphylococcus	Firmicutes	Module_3	0.00363619	0.0579293	0.0182604	5	4	0.8	1	0.2
Enterococcus	Firmicutes	Module_2	0.0299213	0.0367424	0.0267746	5	4	0.8	1	0.2
Lactobacillus	Firmicutes	Module_2	0.0453255	0.0832549	0.015361	5	5	1	0	0
Pseudomonas	Proteobacteria	Module_5	0.00189851	0.00180478	0.00361257	5	3	0.6	2	0.4
Quadrisphaera	Actinobacteria	Module_5	2.01033e-05	0.000850371	0.00123485	5	4	0.8	1	0.2
Clostridium sensu stricto 1	Firmicutes	Module_1	0.281575	0.0112086	0.0134205	4	3	0.75	1	0.25
Pediococcus	Firmicutes	Module_1	0.00137457	0.0379003	0.0286638	4	4	1	0	0
Streptococcus	Firmicutes	Module_4	0.00789684	0.0158088	0.154957	4	1	0.25	3	0.75
Geodermatophilus	Actinobacteria	Module_5	0.000152031	0.000452325	0.000827755	4	3	0.75	1	0.25
Brevibacterium	Actinobacteria	Module_2	0.00432724	0.00349195	0.00503136	4	4	1	0	0
Subgroup 10	Acidobacteria	Module_5	0.00105417	0.000456848	0.000349798	4	4	1	0	0
Ruminococcaceae UCG-013	Firmicutes	Module_5	0.000305319	1.8093e-05	0.000586515	4	3	0.75	1	0.25
[Eubacterium] hallii group	Firmicutes	Module_5	7.91569e-05	0	0.000298534	4	4	1	0	0
Ralstonia	Proteobacteria	Module_1	0.00164345	0.000483988	0.00182589	3	1	0.333333	2	0.666667
Sphingomonas	Proteobacteria	Module_2	0.00133436	0.000664918	0.00283909	3	2	0.666667	1	0.333333
Rothia	Actinobacteria	Module_3	0.000591792	0.00261444	0.00609282	3	1	0.333333	2	0.666667
Exiguobacterium	Firmicutes	Module_2	4.14631e-05	0.000669441	0.00152886	3	3	1	0	0
Aliidiomarina	Proteobacteria	Module_1	0.000423426	8.59417e-05	0.000156806	3	2	0.666667	1	0.333333
Paeniclostridium	Firmicutes	Module_1	0.0490433	0.00207165	0.00350552	3	2	0.666667	1	0.333333
Glutamicibacter	Actinobacteria	Module_1	0.000126902	0.000728243	0.000369399	2	2	1	0	0
Massilia	Proteobacteria	Module_4	0.000355578	0.000660394	0.00597521	2	2	1	0	0
Others	Zixibacteria	Module_1	0.0351972	0.0357789	0.0597928	2	1	0.5	1	0.5
Gemmatimonas	Gemmatimonadetes	Module_2	0.00147006	0.00114891	0.00234154	2	2	1	0	0
uncultured Actinomycetales bacterium	Actinobacteria	Module_4	0.00150147	0.000628732	0.000838309	2	2	1	0	0
Nitrospira	Nitrospirae	Module_2	0.000520174	0.000235209	0.000226162	2	2	1	0	0
[Eubacterium] coprostanoligenes group	Firmicutes	Module_5	0.00043976	4.07092e-05	0.000695073	1	1	1	0	0
Ochrobactrum	Proteobacteria	Module_2	5.90535e-05	0.000176407	0.000260841	1	1	1	0	0
Aerococcus	Firmicutes	Module_1	6.28229e-06	0.000533743	0.000140221	1	1	1	0	0
Peptococcus	Firmicutes	Module_3	0.000278934	6.33255e-05	0.000162837	1	1	1	0	0
Cutibacterium	Actinobacteria	Module_1	0.00165852	0.000262348	0.00194349	1	1	1	0	0
Turicibacter	Firmicutes	Module_1	0.00434232	0.00947168	0.160509	1	1	1	0	0
Bacteroides	Bacteroidetes	Module_3	0.011082	0.000511127	0.00200078	1	1	1	0	0
Microbacterium	Actinobacteria	Module_2	0.000268882	0.000588022	0.00119565	1	1	1	0	0
Bacillus	Firmicutes	Module_1	0.000934805	0.000189976	0.000502081	1	1	1	0	0
Collinsella	Actinobacteria	Module_1	0.000118107	0.000257825	0.0006031	1	1	1	0	0
Escherichia-Shigella	Proteobacteria	Module_3	0.147249	0.00530577	0.0124103	1	1	1	0	0
Methylobacterium	Proteobacteria	Module_5	0.000162083	0.000271395	0.000805138	1	1	1	0	0
metagenome	Elusimicrobia	Module_5	0.000516404	0.000271395	0.000232193	1	1	1	0	0
Bifidobacterium	Actinobacteria	Module_5	0.00455215	0.0179256	0.00372263	1	1	1	0	0

## Sheet: Supplementary Table 9
LEfSe matrix
Biomarker	Group	LDA_value	P_value
k__Bacteria.p__Firmicutes.c__Bacilli.o__Lactobacillales.f__Leuconostocaceae.g__Weissella	SQ	5.35542	3.89875e-07
k__Bacteria.p__Firmicutes.c__Clostridia.o__Clostridiales.f__Clostridiaceae_1.g__Clostridium_sensu_stricto_1	MQ	5.10022	1.2049e-06
k__Bacteria.p__Firmicutes.c__Clostridia.o__Clostridiales.f__Peptostreptococcaceae.g__Romboutsia	YQ	4.88763	0.0091618
k__Bacteria.p__Firmicutes.c__Erysipelotrichia.o__Erysipelotrichales.f__Erysipelotrichaceae.g__Turicibacter	YQ	4.88629	8.33071e-06
k__Bacteria.p__Proteobacteria.c__Gammaproteobacteria.o__Enterobacteriales.f__Enterobacteriaceae.g__Escherichia_Shigella	MQ	4.83455	0.000140647
k__Bacteria.p__Actinobacteria.c__Actinobacteria.o__Corynebacteriales.f__Corynebacteriaceae.g__Corynebacterium_1	SQ	4.64952	7.51991e-05
k__Bacteria.p__Firmicutes.c__Bacilli.o__Lactobacillales.f__Lactobacillaceae.g__Lactobacillus	SQ	4.55075	0.00648897
k__Bacteria.p__Firmicutes.c__Bacilli.o__Bacillales.f__Staphylococcaceae.g__Staphylococcus	SQ	4.34458	0.000249671
k__Bacteria.p__Firmicutes.c__Clostridia.o__Clostridiales.f__Peptostreptococcaceae.g__Paeniclostridium	MQ	4.33615	2.20842e-06
k__Bacteria.p__Proteobacteria.c__Alphaproteobacteria.o__Micavibrionales.f__Micavibrionaceae.g__uncultured	MQ	4.31571	0.00290304
k__Bacteria.p__Firmicutes.c__Clostridia.o__Clostridiales.f__Lachnospiraceae.g__Epulopiscium	MQ	4.30388	0.00413423
k__Bacteria.p__Firmicutes.c__Bacilli.o__Lactobacillales.f__Lactobacillaceae.g__Pediococcus	SQ	4.29372	8.05911e-06
